# Supplementary material for: A Gene Signature Derived from the Loss of CDKN1A (p21) Is Associated with CMS4 Colorectal Cancer
Source: Cancers (Basel). 2021 Dec 28;14(1):136. doi: 10.3390/cancers14010136 (PMC8750372; doi:10.3390/cancers14010136)
Supplement: Supplementary file 1 [file cancers-14-00136-s001.zip]

Archive with 7 entries (5 files):
- cancers-1497702/
- cancers-1497702/Supplementary Files/
- cancers-1497702/Supplementary Files/File S1-Uncropped Western Blot Figures.pdf
- cancers-1497702/Supplementary Files/Supplementary-Figure-S1.tif
- cancers-1497702/Supplementary Files/Supplementary-Figure-S2.pdf
- cancers-1497702/Supplementary Files/Supplementary-Table-S1.xlsx
- cancers-1497702/Supplementary Files/Supplementary-Table-S2.xlsx
