# Supplementary material for: A Gene Signature Derived from the Loss of CDKN1A (p21) Is Associated with CMS4 Colorectal Cancer
Source: Cancers (Basel). 2021 Dec 28;14(1):136. doi: 10.3390/cancers14010136 (PMC8750372; doi:10.3390/cancers14010136)
Supplement: Supplementary file 1 [file cancers-14-00136-s001.zip › cancers-1497702/Supplementary Files/Supplementary-Table-S1.xlsx]

## Sheet: Supp Table S1  67 genes
Gene Symbol	Differential Expression log2[FoldChange]	Differential Expression linearRegr statistic	Differential Expression p.value	Differential Expression adjusted p.value	Expression change (KO vs WT)	Diff. Expres. in samples CMS1 vs CMS4 (p.value)	Diff. Expres. in samples CMS1 vs CMS4 (statistic)	Assignment of the genes as UP in CMS1 or CMS4	Present in EMT signature of CRC reported by Roepman et al. (2014)	Gene RefSeq_ID	Gene Entrez_ID	Gene Ensembl_ID	Gene Description
VIM	7.8488	1642.3	<1.11E-16	<7.08E-16	UP	3.65586e-35	-14.3853	CMS4	VIM - mesenchymal	NM_003380.2	7431	ENSG00000026025	vimentin
SPARC	8.2699	1506.56	<1.11E-16	<7.08E-16	UP	3.3495e-45	-16.8545	CMS4	SPARC - mesenchymal	NM_003118.2	6678	ENSG00000113140	secreted protein acidic and cysteine rich
NRP1	3.3402	409.973	<1.11E-16	<7.08E-16	UP	6.68355e-06	-4.565	CMS4	–	NM_003873.5	8829	ENSG00000099250	neuropilin 1
SNAI2	27.3859	333.536	<1.11E-16	<7.08E-16	UP	1.87679e-18	-9.29921	CMS4	SNAI2 - mesenchymal	NM_003068.3	6591	ENSG00000019549	snail family transcriptional repressor 2
THBS1	2.2342	281.487	<1.11E-16	<7.08E-16	UP	2.87931e-25	-11.1964	CMS4	–	NM_003246.2	7057	ENSG00000137801	thrombospondin 1
TNC	32.2267	251.404	<1.11E-16	<7.08E-16	UP	8.59869e-11	-6.66385	CMS4	–	NM_002160.3	3371	ENSG00000041982	tenascin C
PLEKHO1	1.4848	140.072	<1.11E-16	<7.08E-16	UP	1.35649e-11	-6.97527	CMS4	–	NM_016274.4	51177	ENSG00000023902	pleckstrin homology domain containing O1
FGF2	1.5965	124.22	<1.11E-16	<7.08E-16	UP	9.12984e-05	-3.96364	CMS4	–	NM_002006.4	2247	ENSG00000138685	fibroblast growth factor 2
FERMT2	1.3288	113.173	<1.11E-16	<7.08E-16	UP	6.06527e-58	-19.356	CMS4	–	NM_001135000.1	10979	ENSG00000073712	fermitin family member 2
SPHK2	1.7297	103.012	<1.11E-16	<7.08E-16	UP	7.1108e-05	-4.01767	CMS4	–	NM_020126.3	56848	ENSG00000063176	sphingosine kinase 2
PDGFA	1.4772	97.271	<1.11E-16	<7.08E-16	UP	5.08757e-05	-4.10453	CMS4	–	NM_002607.5	5154	ENSG00000197461	platelet derived growth factor subunit A
MMP13	29.2676	85.2005	<1.11E-16	<7.08E-16	UP	0.000199241	-3.75387	CMS4	–	NM_002427.2	4322	ENSG00000137745	matrix metallopeptidase 13
NRP2	2.0484	75.5037	<1.11E-16	<7.08E-16	UP	5.38903e-31	-12.6358	CMS4	–	NM_003872.2	8828	ENSG00000118257	neuropilin 2
CD24	1.0741	72.4473	<1.11E-16	<7.08E-16	UP	0.000463411	-3.53611	CMS4	CD24 - epithelial	NM_013230.2	100133941	ENSG00000272398	CD24 molecule
FGF18	1.9665	69.9285	1.11e-16	7.08e-16	UP	6.42784e-16	-8.42034	CMS4	–	NM_003862.1	8817	ENSG00000156427	fibroblast growth factor 18
FST	33.073	69.8308	1.11e-16	7.08e-16	UP	1.94543e-20	-9.78526	CMS4	–	NM_006350.2	10468	ENSG00000134363	follistatin
CREBBP	0.9871	64.8741	7.77e-16	4.79e-15	UP	1.75505e-10	-6.5614	CMS4	–	NM_001079846.1	1387	ENSG00000005339	CREB binding protein
PIK3CA	0.9651	59.6717	1.12e-14	6.75e-14	UP	4.67053e-13	-7.47992	CMS4	–	NM_006218.2	5290	ENSG00000121879	phosphatidylinositol-4,5-bisphosp. 3-kinase catalyt.sub.alpha
ZEB1	1.405	52.4346	4.45e-13	2.51e-12	UP	1.04247e-50	-17.3053	CMS4	–	NM_001128128.1	6935	ENSG00000148516	zinc finger E-box binding homeobox 1
P3H1	0.8713	50.9803	9.33e-13	5.11e-12	UP	7.26794e-14	-7.76292	CMS4	–	NM_001146289.1	64175	ENSG00000117385	prolyl 3-hydroxylase 1
FHL1	1.205	50.1059	1.46e-12	7.81e-12	UP	1.26448e-51	-17.4961	CMS4	–	NM_001449.4	2273	ENSG00000022267	four and a half LIM domains 1
OLFML2B	1.6033	48.0023	4.26e-12	2.25e-11	UP	8.70089e-34	-13.4413	CMS4	–	NM_015441.1	25903	ENSG00000162745	olfactomedin like 2B
LAMC1	0.8418	47.2184	6.35e-12	3.33e-11	UP	1.57304e-42	-15.858	CMS4	–	NM_002293.3	3915	ENSG00000135862	laminin subunit gamma 1
PLCG1	0.834	47.1402	6.61e-12	3.44e-11	UP	1.76278e-31	-12.7501	CMS4	–	NM_002660.2	5335	ENSG00000124181	phospholipase C gamma 1
CYP1B1	5.4332	42.8415	5.94e-11	2.97e-10	UP	4.30445e-22	-10.257	CMS4	–	NM_000104.3	1545	ENSG00000138061	cytochrome P450 family 1 subfamily B member 1
ID2	-4.6551	972.568	<1.11E-16	<7.08E-16	DW	0.000754208	3.40259	CMS1	–	NM_002166.4	3398	ENSG00000115738	inhibitor of DNA binding 2
TP53	-4.0625	804.762	<1.11E-16	<7.08E-16	DW	5.66146e-07	5.09264	CMS1	–	NM_000546.2	7157	ENSG00000141510	tumor protein p53
IL18	-4.7962	734.543	<1.11E-16	<7.08E-16	DW	9.92179e-15	8.07327	CMS1	–	NM_001562.2	3606	ENSG00000150782	interleukin 18
RAMP1	-32.1818	667.649	<1.11E-16	<7.08E-16	DW	0.000485142	3.52531	CMS1	–	NM_005855.2	10267	ENSG00000132329	receptor activity modifying protein 1
CDH1	-3.3914	617.597	<1.11E-16	<7.08E-16	DW	0.309246	-1.0183	na	CDH1 - epithelial	NM_004360.2	999	ENSG00000039068	cadherin 1, E-cadherin
CDKN1A *	-3.6018	552.818	<1.11E-16	<7.08E-16	DW	0.00047439	3.53396	CMS1	–	NM_000389.2	1026	ENSG00000124762	cyclin dependent kinase inhibitor 1A (* P21, protein KO)
ITGA3	-3.0876	352.349	<1.11E-16	<7.08E-16	DW	1.6518e-07	5.35542	CMS1	–	NM_002204.2	3675	ENSG00000005884	integrin subunit alpha 3
TJP3	-3.2495	350.499	<1.11E-16	<7.08E-16	DW	2.29913e-12	7.2931	CMS1	–	NM_014428.1	27134	ENSG00000105289	tight junction protein 3
S100A14	-3.2206	294.47	<1.11E-16	<7.08E-16	DW	1.09818e-26	11.6735	CMS1	–	NM_020672.1	57402	ENSG00000189334	S100 calcium binding protein A14
GRHL2	-3.8916	291.454	<1.11E-16	<7.08E-16	DW	6.42573e-06	4.5722	CMS1	–	NM_024915.3	79977	ENSG00000083307	grainyhead like transcription factor 2
AP1M2	-2.0948	275.118	<1.11E-16	<7.08E-16	DW	2.03855e-13	7.5993	CMS1	–	NM_005498.4	10053	ENSG00000129354	adaptor related protein complex 1 subunit mu 2
TMC6	-3.1659	232.264	<1.11E-16	<7.08E-16	DW	3.31184e-07	5.20052	CMS1	–	NM_001127198.1	11322	ENSG00000141524	transmembrane channel like 6
HKDC1	-7.4257	211.129	<1.11E-16	<7.08E-16	DW	0.000253606	3.69186	CMS1	–	NM_025130.3	80201	ENSG00000156510	hexokinase domain containing 1
TOM1L1	-1.5895	160.927	<1.11E-16	<7.08E-16	DW	1.53914e-16	8.63937	CMS1	–	NM_005486.2	10040	ENSG00000141198	target of myb1 like 1 membrane trafficking protein
CD44	-1.6368	157.639	<1.11E-16	<7.08E-16	DW	1.30586e-09	6.24127	CMS1	CD44 - epithelial	NM_001001392.1	960	ENSG00000026508	CD44 molecule (Indian blood group)
GDF15	-4.4624	148.171	<1.11E-16	<7.08E-16	DW	0.00788866	2.67067	CMS1	–	NM_004864.2	9518	ENSG00000130513	growth differentiation factor 15
MET	-1.5415	143.886	<1.11E-16	<7.08E-16	DW	0.000712745	3.41445	CMS1	MET - epithelial	NM_001127500.1	4233	ENSG00000105976	MET proto-oncogene, receptor tyrosine kinase
RAB25	-2.0369	143.433	<1.11E-16	<7.08E-16	DW	2.56615e-07	5.24247	CMS1	–	NM_020387.2	57111	ENSG00000132698	RAB25, member RAS oncogene family
PRSS22	-3.0175	137.88	<1.11E-16	<7.08E-16	DW	0.00890134	2.63069	CMS1	–	NM_022119.3	64063	ENSG00000005001	serine protease 22
EIF4EBP1	-1.4701	134.558	<1.11E-16	<7.08E-16	DW	3.1787e-16	8.53346	CMS1	–	NM_004095.3	1978	ENSG00000187840	eukaryotic translation initiation factor 4E binding protein 1
UTS2	-5.5983	131.469	<1.11E-16	<7.08E-16	DW	0.00419387	2.888	CMS1	–	NM_006786.3	10911	ENSG00000049247	urotensin 2
EPS8L1	-1.9951	117.67	<1.11E-16	<7.08E-16	DW	3.82457e-08	5.65831	CMS1	–	NM_017729.3	54869	ENSG00000131037	EPS8 like 1
PDGFC	-1.2773	111.442	<1.11E-16	<7.08E-16	DW	4.43403e-49	-17.9114	CMS4	–	NM_016205.2	56034	ENSG00000145431	platelet derived growth factor C
SLC12A6	-1.3482	111.104	<1.11E-16	<7.08E-16	DW	0.00613477	2.75854	CMS1	–	NM_001042494.1	9990	ENSG00000140199	solute carrier family 12 member 6
ADAP1	-1.2536	96.112	<1.11E-16	<7.08E-16	DW	5.58145e-06	4.60927	CMS1	–	NM_006869.2	11033	ENSG00000105963	ArfGAP with dual PH domains 1
PTK2B	-1.3964	93.7955	<1.11E-16	<7.08E-16	DW	5.57009e-08	5.55089	CMS1	–	NM_004103.3	2185	ENSG00000120899	protein tyrosine kinase 2 beta
ANXA2P2	-1.323	87.7682	<1.11E-16	<7.08E-16	DW	1.39373e-16	8.67459	CMS1	–	NR_003573.1	304	ENSG00000231991	annexin A2 pseudogene 2
TSPAN1	-2.0643	87.1814	<1.11E-16	<7.08E-16	DW	9.51753e-16	8.39079	CMS1	–	NM_005727.2	10103	ENSG00000117472	tetraspanin 1
ICAM1	-8.853	86.7905	<1.11E-16	<7.08E-16	DW	4.61837e-07	5.15507	CMS1	–	NM_000201.2	3383	ENSG00000090339	intercellular adhesion molecule 1
IRF6	-1.1005	84.2706	<1.11E-16	<7.08E-16	DW	0.0020953	3.09659	CMS1	–	NM_006147.2	3664	ENSG00000117595	interferon regulatory factor 6
CXCL8	-2.6455	82.3625	<1.11E-16	<7.08E-16	DW	4.11084e-12	7.15129	CMS1	–	NM_000584.2	3576	ENSG00000169429	C-X-C motif chemokine ligand 8
ITGA2	-1.0669	79.9214	<1.11E-16	<7.08E-16	DW	0.000261304	3.68571	CMS1	–	NM_002203.2	3673	ENSG00000164171	integrin subunit alpha 2
CDS1	-1.0436	75.0705	<1.11E-16	<7.08E-16	DW	1.02434e-10	6.67325	CMS1	–	NM_001263.3	1040	ENSG00000163624	CDP-diacylglycerol synthase 1
ITGB4	-1.316	69.6784	1.11e-16	7.08e-16	DW	1.11039e-10	6.66385	CMS1	ITGB4 - epithelial	NM_001005731.1	3691	ENSG00000132470	integrin subunit beta 4
DSC2	-0.9811	67.802	2.22e-16	1.4e-15	DW	1.99214e-13	7.64402	CMS1	DSC2 - epithelial	NM_024422.3	1824	ENSG00000134755	desmocollin 2
ADAM15	-0.9488	56.9707	4.42e-14	2.62e-13	DW	0.00611598	2.75734	CMS1	–	NM_207195.1	8751	ENSG00000143537	ADAM metallopeptidase domain 15
SH2D3A	-0.9293	52.796	3.7e-13	2.12e-12	DW	5.90573e-11	6.75447	CMS1	–	NM_005490.2	10045	ENSG00000125731	SH2 domain containing 3A
EGLN3	-2.6701	50.9005	9.72e-13	5.29e-12	DW	2.70149e-20	9.87423	CMS1	–	NM_022073.3	112399	ENSG00000129521	egl-9 family hypoxia inducible factor 3
SLPI	-3.2923	50.0698	1.48e-12	7.9e-12	DW	2.11188e-05	4.31395	CMS1	–	NM_003064.2	6590	ENSG00000124107	secretory leukocyte peptidase inhibitor
FRAS1	-1.0718	43.2068	4.92e-11	2.5e-10	DW	8.59975e-06	4.5248	CMS1	–	NM_001166133.1	80144	ENSG00000138759	Fraser extracellular matrix complex subunit 1
TYMP	-0.9639	42.9018	5.76e-11	2.9e-10	DW	1.09561e-13	7.81649	CMS1	–	NM_001953.3	1890	ENSG00000025708	thymidine phosphorylase
PRF1	-2.1367	42.5636	6.84e-11	3.38e-10	DW	5.82477e-22	10.4144	CMS1	–	NM_005041.3	5551	ENSG00000180644	perforin 1
