# Supplementary material for: A Gene Signature Derived from the Loss of CDKN1A (p21) Is Associated with CMS4 Colorectal Cancer
Source: Cancers (Basel). 2021 Dec 28;14(1):136. doi: 10.3390/cancers14010136 (PMC8750372; doi:10.3390/cancers14010136)
Supplement: Supplementary file 1 [file cancers-14-00136-s001.zip › cancers-1497702/Supplementary Files/Supplementary-Table-S2.xlsx]

## Sheet: Supp Table S2 GeneSets
GeneSets Functions / N genes	MSI	(n = 29)	DNA repair	(n = 150)	HNF4A	(n = 58)	MSS	(n = 81)	MYC	(n = 58)	WNT	(n = 13)	cell cycle	(n = 200)	differentiation	(n = 629)	glycolysis	(n = 200)	fatty acids	(n = 158)	CDX2	(n = 36)	LGR5 stem-cells	(n = 62)	TGF-Beta	(n = 60)	EMT	(n = 200)
1	10551	AGR2	8086	AAAS	5243	ABCB1	29974	A1CF	7965	AIMP2	147495	APCDD1	204	AK2	29974	A1CF	10058	ABCB6	51166	AADAT	10551	AGR2	25841	ABTB2	22885	ABLIM3	25890	ABI3BP
2	835	CASP2	100	ADA	5244	ABCB4	59272	ACE2	705	BYSL	81617	CAB39L	81611	ANP32E	51146	A4GNT	136	ADORA2B	30	ACAA1	290	ANPEP	134265	AFAP1L1	8728	ADAM19	59	ACTA2
3	1396	CRIP1	112	ADCY6	37	ACADVL	23305	ACSL6	11335	CBX3	7852	CXCR4	25842	ASF1A	13	AADAC	178	AGL	10449	ACAA2	474	ATOH1	147495	APCDD1	9590	AKAP12	8038	ADAM12
4	1846	DUSP4	11047	ADRM1	55856	ACOT13	27161	AGO2	1019	CDK4	1670	DEFA5	55723	ASF1B	9625	AATK	375790	AGRN	33	ACADL	1044	CDX1	50649	ARHGEF4	10409	BASP1	290	ANPEP
5	1984	EIF5A	192670	AGO4	51	ACOX1	139322	APOOL	79077	DCTPP1	2766	GMPR	29028	ATAD2	24	ABCA4	50808	AK3	34	ACADM	1046	CDX4	9915	ARNT2	146227	BEAN1	333	APLP1
6	2119	ETV5	203	AK1	95	ACY1	115761	ARL11	8886	DDX18	51176	LEF1	6790	AURKA	5243	ABCB1	205	AK4	35	ACADS	1675	CFD	8313	AXIN2	1030	CDKN2B	374	AREG
7	2571	GAD1	50808	AK3	8165	AKAP1	2683	B4GALT1	1844	DUSP2	8549	LGR5	9212	AURKB	1244	ABCC2	10327	AKR1A1	37	ACADVL	1789	DNMT3B	596	BCL2	1212	CLTB	10409	BASP1
8	3191	HNRNPL	10189	ALYREF	7915	ALDH5A1	266655	BRD3OS	56915	EXOSC5	4038	LRP4	580	BARD1	9429	ABCG2	501	ALDH7A1	39	ACAT2	2169	FABP2	55859	BEX1	123920	CMTM3	627	BDNF
9	2537	IFI6	353	APRT	540	ATP7B	387695	C10orf99	2193	FARSA	54492	NEURL1B	332	BIRC5	64240	ABCG5	223	ALDH9A1	50	ACO2	2172	FABP6	84707	BEX2	1474	CST6	633	BGN
10	128239	IQGAP3	23204	ARL6IP1	222255	ATXN7L1	401081	C3orf85	26354	GNL3	5274	SERPINI1	672	BRCA1	64241	ABCG8	226	ALDOA	10965	ACOT2	2570	GABRR2	10486	CAP2	9547	CXCL14	649	BMP1
11	4485	MST1	4059	BCAM	329	BIRC2	8618	CADPS	83743	GRWD1	389058	SP5	675	BRCA2	1636	ACE	229	ALDOB	10005	ACOT8	1839	HBEGF	1571	CYP2E1	3576	CXCL8	23705	CADM1
12	11223	MST1L	10134	BCAP31	79762	C1orf115	23468	CBX5	3099	HK2	10098	TSPAN5	84312	BRMS1L	59272	ACE2	56052	ALG1	51	ACOX1	9843	HEPH	1608	DGKG	29940	DSE	800	CALD1
13	4493	MT1E	552900	BOLA2	91860	CALML4	928	CD9	3329	HSPD1	347733	TUBB2B	701	BUB1B	340485	ACER2	283	ANG	2180	ACSL1	3199	HOXA2	9229	DLGAP1	11221	DUSP10	813	CALU
14	9219	MTA2	55290	BRF2	10645	CAMKK2	998	CDC42	3336	HSPE1			23468	CBX5	142827	ACSM6	51129	ANGPTL4	2182	ACSL4	3204	HOXA7	51514	DTL	2043	EPHA4	10486	CAP2
15	4586	MUC5AC	124583	CANT1	29965	CDIP1	92211	CDHR1	92856	IMP4			9133	CCNB2	95	ACY1	55139	ANKZF1	51703	ACSL5	3205	HOXA9	79659	DYNC2H1	2051	EPHB6	822	CAPG
16	745	MYRF	10309	CCNO	8837	CFLAR	1056	CEL	79711	IPO4			898	CCNE1	91703	ACY3	10776	ARPP19	6296	ACSM3	3560	IL2RB	2043	EPHA4	2113	ETS1	960	CD44
17	4688	NCF2	978	CDA	27141	CIDEB	1057	CELP	81887	LAS1L			9738	CCP110	100	ADA	9048	ARTN	84532	ACSS1	182	JAG1	2264	FGFR4	10826	FAXDC2	966	CD59
18	10846	PDE10A	1069	CETN2	23242	COBL	1080	CFTR	9064	MAP3K6			991	CDC20	10863	ADAM28	6790	AURKA	126	ADH1C	9314	KLF4	114793	FMNL2	2335	FN1	1009	CDH11
19	5321	PLA2G4A	10978	CLP1	81578	COL21A1	63928	CHP2	4173	MCM4			993	CDC25A	27299	ADAMDEC1	126792	B3GALT6	131	ADH7	688	KLF5	11167	FSTL1	122786	FRMD6	1000	CDH2
20	5874	RAB27B	129607	CMPK2	23564	DDAH2	9547	CXCL14	4174	MCM5			994	CDC25B	126	ADH1C	27087	B3GAT1	79602	ADIPOR2	54474	KRT20	57655	GRAMD1A	10272	FSTL3	1004	CDH6
21	83998	REG4	10063	COX17	51071	DERA	1555	CYP2B6	10199	MPHOSPH10			83461	CDCA3	136	ADORA2B	26229	B3GAT3	158	ADSL	4069	LYZ	2868	GRK4	2887	GRB10	1301	COL11A1
22	5996	RGS1	1479	CSTF3	115817	DHRS1	1602	DACH1	51154	MRTO4			55143	CDCA8	84830	ADTRP	10331	B3GNT3	210	ALAD	4440	MSI1	3480	IGF1R	145864	HAPLN3	1303	COL12A1
23	30812	SOX8	1603	DAD1	79962	DNAJC22	50506	DUOX2	10514	MYBBP1A			983	CDK1	10551	AGR2	2683	B4GALT1	216	ALDH1A1	4583	MUC2	3487	IGFBP4	51561	IL23A	1307	COL16A1
24	6431	SRSF6	51164	DCTN4	1824	DSC2	10682	EBP	4609	MYC			1019	CDK4	155465	AGR3	8704	B4GALT2	218	ALDH3A1	4588	MUC6	54756	IL17RD	3685	ITGAV	1277	COL1A1
25	29966	STRN3	1642	DDB1	10682	EBP	1984	EIF5A	29078	NDUFAF4			1026	CDKN1A	150209	AIFM3	8702	B4GALT4	224	ALDH3A2	4854	NOTCH3	113220	KIF12	3694	ITGB6	1278	COL1A2
26	7020	TFAP2A	1643	DDB2	80303	EFHD1	90187	EMILIN3	51388	NIP7			1027	CDKN1B	57016	AKR1B10	11285	B4GALT7	223	ALDH9A1	4855	NOTCH4	55083	KIF26B	3797	KIF3C	1281	COL3A1
27	81786	TRIM7	54487	DGCR8	2065	ERBB3	2168	FABP1	79050	NOC4L			1029	CDKN2A	441282	AKR1B15	638	BIK	226	ALDOA	4881	NPR1	90293	KLHL13	3872	KRT17	1282	COL4A1
28	7391	USF1	1716	DGUOK	2110	ETFDH	341640	FREM2	9221	NOLC1			1031	CDKN2C	22977	AKR7A3	10380	BPNT1	8639	AOC3	4883	NPR3	3945	LDHB	3918	LAMC2	1284	COL4A2
29	7546	ZIC2	1854	DUT	64850	ETNPPL	2786	GNG4	51491	NOP16			1033	CDKN3	218	ALDH3A1	8912	CACNA1H	328	APEX1	5225	PGC	8549	LGR5	81606	LBH	1289	COL5A1
30			8721	EDF1	3172	HNF4A	4935	GPR143	4839	NOP2			1062	CENPE	229	ALDOB	726	CAPN5	364	AQP7	5664	PSEN2	3977	LIFR	57633	LRRN1	1290	COL5A2
31			10289	EIF1B	3597	IL13RA1	29899	GPSM2	10528	NOP56			79019	CENPM	248	ALPI	839	CASP6	549	AUH	6343	SCT	29969	MDFIC	55700	MAP7D1	50509	COL5A3
32			8178	ELL	8809	IL18R1	2918	GRM8	4869	NPM1			1111	CHEK1	81693	AMN	960	CD44	594	BCKDHB	6476	SI	4356	MPP3	4240	MFGE8	1292	COL6A2
33			6924	ELOA	23303	KIF13B	3158	HMGCS2	5036	PA2G4			11200	CHEK2	401138	AMTN	983	CDK1	644	BLVRA	6663	SOX10	255743	NPNT	10962	MLLT11	1293	COL6A3
34			2067	ERCC1	22920	KIFAP3	3480	IGF1R	23481	PES1			11113	CIT	118932	ANKRD22	1058	CENPA	658	BMPR1B	10103	TSPAN1	54478	PIMREG	4319	MMP10	1294	COL7A1
35			2068	ERCC2	3927	LASP1	54891	INO80D	5245	PHB			1163	CKS1B	257629	ANKS4B	79586	CHPF	670	BPHL	7421	VDR	26207	PITPNC1	4316	MMP7	1296	COL8A2
36			2071	ERCC3	4121	MAN1A1	91464	ISX	5347	PLK1			1164	CKS2	338440	ANO9	54480	CHPF2	760	CA2	7429	VIL1	5354	PLP1	4644	MYO5A	79709	COLGALT1
37			2072	ERCC4	4258	MGST2	54474	KRT20	10733	PLK4			9125	CNOT9	290	ANPEP	8534	CHST1	762	CA4			83937	RASSF4	10763	NES	1311	COMP
38			2073	ERCC5	4354	MPP1	25984	KRT23	56342	PPAN			1434	CSE1L	11199	ANXA10	55501	CHST12	765	CA6			114804	RNF157	5155	PDGFB	1314	COPA
39			1161	ERCC8	4534	MTM1	58530	LY6G6D	23082	PPRC1			10664	CTCF	312	ANXA13	9435	CHST2	873	CBR1			6327	SCN2B	79605	PGBD5	9244	CRLF1
40			2237	FEN1	4811	NID1	126868	MAB21L3	10196	PRMT3			1503	CTPS1	335	APOA1	10164	CHST4	874	CBR3			23157	SEPT6	55022	PID1	1490	CTGF
41			51292	GMPR2	26031	OSBPL3	346389	MACC1	80324	PUS1			1633	DCK	337	APOA4	4166	CHST6	131076	CCDC58			56256	SERTAD4	56937	PMEPA1	115908	CTHRC1
42			2879	GPX4	11142	PKIG	256714	MAP7D2	10244	RABEPK			64858	DCLRE1B	338	APOB	10370	CITED2	912	CD1D			6506	SLC1A2	5420	PODXL	2919	CXCL1
43			1687	GSDME	5318	PKP2	10071	MUC12	10171	RCL1			79077	DCTPP1	339	APOBEC1	1365	CLDN3	948	CD36			55089	SLC38A4	64208	POPDC3	6387	CXCL12
44			2958	GTF2A2	5589	PRKCSH	200958	MUC20	23223	RRP12			10212	DDX39A	89872	AQP10	9080	CLDN9	1056	CEL			28232	SLCO3A1	170954	PPP1R18	6372	CXCL6
45			2959	GTF2B	5630	PRPH	84939	MUM1	9136	RRP9			7913	DEK	282679	AQP11	54982	CLN6	1149	CIDEA			9353	SLIT2	5947	RBP1	3576	CXCL8
46			2962	GTF2F1	64080	RBKS	50804	MYEF2	6573	SLC19A1			55635	DEPDC1	343	AQP8	22796	COG2	1371	CPOX			6646	SOAT1	27289	RND1	3491	CYR61
47			2965	GTF2H1	6385	SDC4	4781	NFIB	3177	SLC29A2			81624	DIAPH3	398	ARHGDIG	1289	COL5A1	1374	CPT1A			8470	SORBS2	23541	SEC14L2	1601	DAB2
48			2967	GTF2H3	8991	SELENBP1	29922	NME7	6652	SORD			9787	DLGAP5	80117	ARL14	9276	COPB2	1376	CPT2			6659	SOX4	8482	SEMA7A	1634	DCN
49			404672	GTF2H5	6414	SELENOP	10562	OLFM4	6723	SRM			1786	DNMT1	56624	ASAH2	1491	CTH	1384	CRAT			6867	TACC1	5054	SERPINE1	22943	DKK1
50			9328	GTF3C5	788	SLC25A20	5121	PCP4	6832	SUPV3L1			29980	DONSON	653308	ASAH2B	7852	CXCR4	1429	CRYZ			130827	TMEM182	6498	SKIL	1809	DPYSL3
51			2987	GUK1	23169	SLC35D1	5165	PDK3	9238	TBRG4			79075	DSCC1	51802	ASIC5	1528	CYB5A	1543	CYP1A1			55504	TNFRSF19	6591	SNAI2	667	DST
52			3059	HCLS1	353189	SLCO4C1	23047	PDS5B	6949	TCOF1			1854	DUT	474	ATOH1	1634	DCN	1579	CYP4A11			7402	UTRN	10417	SPON2	1893	ECM1
53			3251	HPRT1	57228	SMAGP	5284	PIGR	64216	TFB2M			79733	E2F8	23120	ATP10B	54541	DDIT4	284541	CYP4A22			7700	ZNF141	26230	TIAM2	1842	ECM2
54			3615	IMPDH2	10579	TACC2	55718	POLR3E	27346	TMEM97			8726	EED	9914	ATP2C2	55635	DEPDC1	728294	D2HGDH			10793	ZNF273	7846	TUBA1A	10085	EDIL3
55			3704	ITPA	9524	TECR	81706	PPP1R14C	7374	UNG			1965	EIF2S1	495	ATP4A	1738	DLD	1666	DECR1			284443	ZNF493	10381	TUBB3	30008	EFEMP2
56			3978	LIG1	9618	TRAF4	5634	PRPS2	27340	UTP20			9700	ESPL1	496	ATP4B	10570	DPYSL4	1718	DHCR24			199777	ZNF626	10537	UBD	2006	ELN
57			25874	MPC2	7429	VIL1	79810	PTCD2	23160	WDR43			11340	EXOSC8	8708	B3GALT1	1824	DSC2	1738	DLD			339500	ZNF678	1462	VCAN	2014	EMP3
58			4350	MPG	7490	WT1	10180	RBM6	54663	WDR74			2146	EZH2	10317	B3GALT5	11319	ECD	1743	DLST			340252	ZNF680	389136	VGLL3	2026	ENO2
59			64976	MRPL40			65055	REEP1					9837	GINS1	10331	B3GNT3	1944	EFNA3	1891	ECH1			148206	ZNF714	7431	VIM	2191	FAP
60			22916	NCBP2			6016	RIT1					64785	GINS3	192134	B3GNT6	1956	EGFR	1892	ECHS1			7639	ZNF85	7476	WNT7A	355	FAS
61			25920	NELFB			80183	RUBCNL					84296	GINS4	93010	B3GNT7	112399	EGLN3	1632	ECI1			168374	ZNF92			2192	FBLN1
62			51497	NELFCD			401474	SAMD12					2935	GSPT1	374907	B3GNT8	1999	ELF3	10455	ECI2			81931	ZNF93			2199	FBLN2
63			7936	NELFE			9037	SEMA5A					3014	H2AFX	124872	B4GALNT2	2023	ENO1	1962	EHHADH							10516	FBLN5
64			4799	NFX1			989	SEPT7					3015	H2AFZ	283358	B4GALNT3	2026	ENO2	60481	ELOVL5							2200	FBN1
65			4830	NME1			6512	SLC1A7					3070	HELLS	25825	BACE2	30001	ERO1A	2026	ENO2							2201	FBN2
66			4832	NME3			1836	SLC26A2					3159	HMGA1	80115	BAIAP2L2	2131	EXT1	2027	ENO3							10979	FERMT2
67			4833	NME4			1811	SLC26A3					3148	HMGB2	56033	BARX1	2132	EXT2	2052	EPHX1							2247	FGF2
68			4882	NPR2			340146	SLC35D3					3149	HMGB3	8537	BCAS1	26355	FAM162A	10961	ERP29							2316	FLNA
69			30833	NT5C			283375	SLC39A5					3161	HMMR	440603	BCL2L15	8789	FBP2	2110	ETFDH							2331	FMOD
70			51251	NT5C3A			169981	SPIN3					3184	HNRNPD	53630	BCO1	2288	FKBP4	2168	FABP1							2335	FN1
71			11051	NUDT21			6690	SPINK1					3364	HUS1	54831	BEST2	2530	FUT8	2169	FABP2							2303	FOXC2
72			53343	NUDT9			6777	STAT5B					3609	ILF3	266675	BEST4	2539	G6PD	2194	FASN							11167	FSTL1
73			5111	PCNA			6850	SYK					54556	ING3	92747	BPIFB1	9514	GAL3ST1	2271	FH							10272	FSTL3
74			5142	PDE4B			23023	TMCC1					10527	IPO7	339479	BRINP3	2582	GALE	2326	FMO1							2517	FUCA1
75			5148	PDE6G			54664	TMEM106B					51155	JPT1	56244	BTNL2	2584	GALK1	50486	G0S2							8325	FZD8
76			4860	PNP			64102	TNMD					146909	KIF18B	10917	BTNL3	2585	GALK2	23710	GABARAPL1							1647	GADD45A
77			5422	POLA1			10140	TOB1					3835	KIF22	79908	BTNL8	26330	GAPDHS	2572	GAD2							4616	GADD45B
78			23649	POLA2			54532	USP53					11004	KIF2C	387695	C10orf99	2729	GCLC	26330	GAPDHS							2619	GAS1
79			5423	POLB			10451	VAV3					24137	KIF4A	254439	C11orf86	2673	GFPT1	2639	GCDH							2669	GEM
80			5424	POLD1			11197	WIF1					3838	KPNA2	84419	C15orf48	26035	GLCE	2752	GLUL							2697	GJA1
81			10714	POLD3			7750	ZMYM2					3930	LBR	146556	C16orf89	2745	GLRX	2819	GPD1							11010	GLIPR1
82			57804	POLD4									3978	LIG1	284099	C17orf78	29926	GMPPA	2820	GPD2							2817	GPC1
83			56655	POLE4									4001	LMNB1	727684	C1orf195	29925	GMPPB	9380	GRHPR							2882	GPX7
84			5429	POLH									51691	LSM8	388581	C1QTNF12	10020	GNE	2954	GSTZ1							26585	GREM1
85			27343	POLL									51747	LUC7L3	339778	C2orf70	10007	GNPDA1	3015	H2AFZ							5654	HTRA1
86			9533	POLR1C									55646	LYAR	257407	C2orf72	2805	GOT1	3033	HADH							3398	ID2
87			51082	POLR1D									4085	MAD2L1	389384	C6orf222	2806	GOT2	3032	HADHB							3485	IGFBP2
88			5430	POLR2A									4171	MCM2	352999	C6orf58	2817	GPC1	51179	HAO2							3486	IGFBP3
89			5432	POLR2C									4172	MCM3	733	C8G	2719	GPC3	3052	HCCS							3487	IGFBP4
90			5433	POLR2D									4173	MCM4	401546	C9orf152	2239	GPC4	26275	HIBCH							3600	IL15
91			5434	POLR2E									4174	MCM5	759	CA1	53836	GPR87	3155	HMGCL							9235	IL32
92			5435	POLR2F									4175	MCM6	377677	CA13	2990	GUSB	3157	HMGCS1							3569	IL6
93			5436	POLR2G									4176	MCM7	760	CA2	2997	GYS1	3158	HMGCS2							3624	INHBA
94			5437	POLR2H									9833	MELK	762	CA4	2998	GYS2	3248	HPGD							3673	ITGA2
95			5438	POLR2I									4288	MKI67	766	CA7	10456	HAX1	3028	HSD17B10							3678	ITGA5
96			5439	POLR2J									4292	MLH1	768	CA9	3069	HDLBP	51170	HSD17B11							3685	ITGAV
97			5440	POLR2K									253714	MMS22L	773	CACNA1A	3099	HK2	3295	HSD17B4							3688	ITGB1
98			10623	POLR3C									4361	MRE11	91860	CALML4	3161	HMMR	51478	HSD17B7							3690	ITGB3
99			84265	POLR3GL									4436	MSH2	92291	CAPN13	9456	HOMER1	84263	HSDL2							3693	ITGB5
100			9883	POM121									10797	MTHFD2	388743	CAPN8	9653	HS2ST1	3320	HSP90AA1							3725	JUN
101			5557	PRIM1									83463	MXD3	10753	CAPN9	90161	HS6ST2	10808	HSPH1							284217	LAMA1
102			5888	RAD51									4605	MYBL2	838	CASP5	3309	HSPA5	3417	IDH1							3908	LAMA2
103			5893	RAD52									4609	MYC	23624	CBLC	3417	IDH1	3420	IDH3B							3909	LAMA3
104			8480	RAE1									4673	NAP1L1	885	CCK	3425	IDUA	3421	IDH3G							3915	LAMC1
105			5898	RALA									4678	NASP	886	CCKAR	8870	IER3	3422	IDI1							3918	LAMC2
106			9978	RBX1									4683	NBN	887	CCKBR	3486	IGFBP3	259307	IL4I1							3956	LGALS1
107			5980	REV3L									9918	NCAPD2	6359	CCL15	3597	IL13RA1	11185	INMT							4015	LOX
108			5982	RFC2									4830	NME1	6369	CCL24	8660	IRS2	387893	KMT5A							4016	LOXL1
109			5983	RFC3									9221	NOLC1	6370	CCL25	3669	ISG20	3939	LDHA							4017	LOXL2
110			5984	RFC4									10528	NOP56	10803	CCR9	11015	KDELR3	3956	LGALS1							4035	LRP1
111			5985	RFC5									11051	NUDT21	57126	CD177	10112	KIF20A	4056	LTC4S							131578	LRRC15
112			8731	RNMT									57122	NUP107	970	CD70	3796	KIF2A	4128	MAOA							4060	LUM
113			6118	RPA2									9972	NUP153	148170	CDC42EP5	3938	LCT	84693	MCEE							57692	MAGEE1
114			6119	RPA3									23165	NUP205	1015	CDH17	3939	LDHA	4190	MDH1							4147	MATN2
115			50484	RRM2B									4999	ORC2	54825	CDHR2	3948	LDHC	4191	MDH2							4148	MATN3
116			29901	SAC3D1									23594	ORC6	53841	CDHR5	64077	LHPP	4199	ME1							4176	MCM7
117			6386	SDCBP									5036	PA2G4	1044	CDX1	56956	LHX9	23173	METAP1							4232	MEST
118			29927	SEC61A1									10606	PAICS	1045	CDX2	4190	MDH1	11343	MGLL							8076	MFAP5
119			10946	SF3A3									9924	PAN2	634	CEACAM1	4191	MDH2	4282	MIF							4256	MGP
120			4090	SMAD5									5111	PCNA	729767	CEACAM18	4199	ME1	23417	MLYCD							4312	MMP1
121			6621	SNAPC4									23047	PDS5B	125931	CEACAM20	4200	ME2	4683	NBN							4323	MMP14
122			10302	SNAPC5									84844	PHF5A	1048	CEACAM5	9862	MED24	29781	NCAPH2							4313	MMP2
123			6431	SRSF6									5347	PLK1	4680	CEACAM6	10461	MERTK	50814	NSDHL							4314	MMP3
124			6749	SSRP1									10733	PLK4	1087	CEACAM7	4233	MET	4913	NTHL1							4487	MSX1
125			6809	STX3									5395	PMS2	23491	CES3	4282	MIF	4953	ODC1							25878	MXRA5
126			6827	SUPT4H1									5411	PNN	55997	CFC1	55586	MIOX	58505	OSTC							10398	MYL9
127			6829	SUPT5H									23649	POLA2	653275	CFC1B	4351	MPI	5092	PCBD1							4638	MYLK
128			6834	SURF1									5424	POLD1	27159	CHIA	4601	MXI1	5160	PDHA1							22795	NID2
129			6881	TAF10									5425	POLD2	63928	CHP2	140838	NANP	5162	PDHB							4837	NNMT
130			6883	TAF12									10714	POLD3	23563	CHST5	4678	NASP	5465	PPARA							4853	NOTCH2
131			6884	TAF13									5426	POLE	1159	CKMT1B	9348	NDST3	9588	PRDX6							4907	NT5E
132			9013	TAF1C									56655	POLE4	1179	CLCA1	4731	NDUFV3	5720	PSME1							50863	NTM
133			6878	TAF6									10248	POP7	22802	CLCA4	8996	NOL3	5793	PTPRG							5021	OXTR
134			6880	TAF9									8493	PPM1D	24146	CLDN15	50814	NSDHL	5805	PTS							64175	P3H1
135			6895	TARBP2									5511	PPP1R8	51208	CLDN18	4907	NT5E	5910	RAP1GDS1							5118	PCOLCE
136			7084	TK2									10549	PRDX4	137075	CLDN23	5033	P4HA1	51109	RDH11							26577	PCOLCE2
137			10959	TMED2									5558	PRIM2	1365	CLDN3	8974	P4HA2	8608	RDH16							5159	PDGFRB
138			7157	TP53									5591	PRKDC	165530	CLEC4F	5066	PAM	92840	REEP6							8572	PDLIM4
139			7251	TSG101									5631	PRPS1	54102	CLIC6	22976	PAXIP1	54884	RETSAT							5217	PFN2
140			7298	TYMS									11168	PSIP1	7401	CLRN1	5091	PC	6281	S100A10							5329	PLAUR
141			7372	UMPS									29893	PSMC3IP	119467	CLRN3	5165	PDK3	6389	SDHA							5351	PLOD1
142			65109	UPF3B									9232	PTTG1	1280	COL2A1	5207	PFKFB1	6391	SDHC							5352	PLOD2
143			8237	USP11									29127	RACGAP1	57094	CPA6	5214	PFKP	6392	SDHD							8985	PLOD3
144			51160	VPS28									5810	RAD1	130749	CPO	5223	PGAM1	57515	SERINC1							56937	PMEPA1
145			79720	VPS37B									5885	RAD21	1373	CPS1	5224	PGAM2	6584	SLC22A5							5376	PMP22
146			155382	VPS37D									10111	RAD50	84699	CREB3L3	5230	PGK1	6611	SMS							10631	POSTN
147			7508	XPC									10635	RAD51AP1	1412	CRYBA2	25796	PGLS	8803	SUCLA2							5479	PPIB
148			286075	ZNF707									5889	RAD51C	1510	CTSE	55276	PGM2	8802	SUCLG1							5396	PRRX1
149			30834	ZNRD1									5901	RAN	8029	CUBN	5256	PHKA2	8801	SUCLG2							5645	PRSS2
150			11130	ZWINT									5902	RANBP1	284340	CXCL17	5315	PKM	6999	TDO2							5744	PTHLH
151													5931	RBBP7	1543	CYP1A1	5318	PKP2	58476	TP53INP2							5806	PTX3
152													5981	RFC1	1562	CYP2C18	5351	PLOD1	9246	UBE2L6							5817	PVR
153													5982	RFC2	1557	CYP2C19	5352	PLOD2	7358	UGDH							5768	QSOX1
154													5983	RFC3	1565	CYP2D6	5373	PMM2	7389	UROD							5999	RGS4
155													10535	RNASEH2A	1573	CYP2J2	51728	POLR3K	7390	UROS							388	RHOB
156													6117	RPA1	29785	CYP2S1	8497	PPFIA4	8876	VNN1							6303	SAT1
157													6118	RPA2	54905	CYP2W1	5478	PPIA	7503	XIST							7857	SCG2
158													6119	RPA3	1576	CYP3A4	5516	PPP2CB	7533	YWHAH							6382	SDC1
159													6241	RRM2	1577	CYP3A5	5631	PRPS1									6385	SDC4
160													6470	SHMT1	66002	CYP4F12	5704	PSMC4									5054	SERPINE1
161													7884	SLBP	8529	CYP4F2	5834	PYGB									5270	SERPINE2
162													8243	SMC1A	1600	DAB1	5836	PYGL									871	SERPINH1
163													9126	SMC3	1617	DAZ1	5768	QSOX1									6422	SFRP1
164													10051	SMC4	57055	DAZ2	5917	RARS									6424	SFRP4
165													79677	SMC6	57054	DAZ3	10616	RBCK1									6443	SGCB
166													6628	SNRPB	57135	DAZ4	6120	RPE									6444	SGCD
167													10615	SPAG5	54798	DCHS2	58528	RRAGD									6445	SGCG
168													147841	SPC24	1644	DDC	8819	SAP30									6535	SLC6A8
169													57405	SPC25	1670	DEFA5	6382	SDC1									9353	SLIT2
170													6426	SRSF1	1671	DEFA6	6383	SDC2									6586	SLIT3
171													6427	SRSF2	644414	DEFB131A	9672	SDC3									6591	SNAI2
172													6749	SSRP1	123099	DEGS2	6391	SDHC									6641	SNTB1
173													10274	STAG1	27294	DHDH	9123	SLC16A3									6678	SPARC
174													3925	STMN1	79154	DHRS11	1468	SLC25A10									6695	SPOCK1
175													6839	SUV39H1	10170	DHRS9	10165	SLC25A13									6696	SPP1
176													10492	SYNCRIP	1755	DMBT1	23443	SLC35A3									6876	TAGLN
177													10460	TACC3	1773	DNASE1	2542	SLC37A4									7980	TFPI2
178													9238	TBRG4	1800	DPEP1	6647	SOD1									7040	TGFB1
179													6941	TCF19	1803	DPP4	6662	SOX9									7045	TGFBI
180													7037	TFRC	165545	DQX1	6676	SPAG4									7049	TGFBR3
181													8914	TIMELESS	1846	DUSP4	79644	SRD5A3									7052	TGM2
182													54962	TIPIN	1907	EDN2	6781	STC1									7057	THBS1
183													7083	TK1	1908	EDN3	8614	STC2									7058	THBS2
184													7112	TMPO	1943	EFNA2	3925	STMN1									7070	THY1
185													7153	TOP2A	2028	ENPEP	6888	TALDO1									7076	TIMP1
186													7157	TP53	5169	ENPP3	7033	TFF3									7078	TIMP3
187													6434	TRA2B	339221	ENPP7	7039	TGFA									3371	TNC
188													9319	TRIP13	377841	ENTPD8	7045	TGFBI									7128	TNFAIP3
189													203068	TUBB	4072	EPCAM	8277	TKTL1									4982	TNFRSF11B
190													7283	TUBG1	55040	EPN3	7162	TPBG									51330	TNFRSF12A
191													27338	UBE2S	54869	EPS8L1	7167	TPI1									7168	TPM1
192													29089	UBE2T	79574	EPS8L3	8460	TPST1									7169	TPM2
193													55148	UBR7	100170765	ERICH4	7264	TSTA3									7171	TPM4
194													7374	UNG	10595	ERN2	7295	TXN									7412	VCAM1
195													7398	USP1	2104	ESRRG	7360	UGP2									1462	VCAN
196													197335	WDR90	344191	EVX2	1462	VCAN									7422	VEGFA
197													7465	WEE1	91828	EXOC3L4	7422	VEGFA									7424	VEGFC
198													7514	XPO1	79152	FA2H	7436	VLDLR									7431	VIM
199													2547	XRCC6	2168	FABP1	64132	XYLT2									7456	WIPF1
200													9183	ZW10	2169	FABP2	23036	ZNF292									7474	WNT5A
201															2172	FABP6
202															283985	FADS6
203															338094	FAM151A
204															400823	FAM177B
205															54097	FAM3B
206															131177	FAM3D
207															54854	FAM83E
208															151354	FAM84A
209															2203	FBP1
210															8857	FCGBP
211															654463	FER1L6
212															54738	FEV
213															338557	FFAR4
214															28982	FLVCR1
215															2346	FOLH1
216															3170	FOXA2
217															3171	FOXA3
218															2306	FOXD2
219															94234	FOXQ1
220															79981	FRMD1
221															2524	FUT2
222															2525	FUT3
223															10690	FUT9
224															5349	FXYD3
225															9514	GAL3ST1
226															64090	GAL3ST2
227															11227	GALNT5
228															11226	GALNT6
229															2520	GAST
230															2626	GATA4
231															140628	GATA5
232															2650	GCNT1
233															9245	GCNT3
234															51301	GCNT4
235															9615	GDA
236															2691	GHRH
237															51738	GHRL
238															2694	GIF
239															2695	GIP
240															2696	GIPR
241															125111	GJD3
242															56287	GKN1
243															200504	GKN2
244															392465	GLOD5
245															2742	GLRA2
246															132158	GLYCTK
247															346562	GNAT3
248															51764	GNG13
249															127845	GOLT1A
250															10223	GPA33
251															2848	GPR25
252															2859	GPR35
253															114787	GPRIN1
254															55876	GSDMB
255															2980	GUCA2A
256															2981	GUCA2B
257															2984	GUCY2C
258															9001	HAP1
259															404037	HAPLN4
260															26762	HAVCR1
261															3067	HDC
262															253012	HEPACAM2
263															11148	HHLA2
264															80201	HKDC1
265															3158	HMGCS2
266															6927	HNF1A
267															3172	HNF4A
268															3174	HNF4G
269															3209	HOXA13
270															10481	HOXB13
271															3219	HOXB9
272															3237	HOXD11
273															3238	HOXD12
274															3239	HOXD13
275															54979	HRASLS2
276															3294	HSD17B2
277															3351	HTR1B
278															3352	HTR1D
279															285242	HTR3E
280															3360	HTR4
281															3483	IGFALS
282															147710	IGSF23
283															3549	IHH
284															400935	IL17REL
285															58985	IL22RA1
286															55765	INAVA
287															10022	INSL5
288															3642	INSM1
289															3670	ISL1
290															91464	ISX
291															55600	ITLN1
292															142683	ITLN2
293															3706	ITPKA
294															9992	KCNE2
295															81033	KCNH6
296															3769	KCNJ13
297															3760	KCNJ3
298															54207	KCNK10
299															83795	KCNK16
300															3795	KHK
301															127707	KLHDC7A
302															55554	KLK15
303															402569	KPNA7
304															3859	KRT12
305															54474	KRT20
306															3856	KRT8
307															337959	KRTAP13-2
308															54596	L1TD1
309															85474	LBX2
310															389812	LCN15
311															3938	LCT
312															10637	LEFTY1
313															3960	LGALS4
314															284194	LGALS9B
315															654346	LGALS9C
316															54923	LIME1
317															8513	LIPF
318															200879	LIPH
319															4009	LMX1A
320															9227	LRAT
321															64922	LRRC19
322															389816	LRRC26
323															79782	LRRC31
324															339977	LRRC66
325															388341	LRRC75A
326															137797	LYPD2
327															130576	LYPD6B
328															646627	LYPD8
329															4069	LYZ
330															10586	MAB21L2
331															340895	MALRD1
332															57574	MARCH4
333															91862	MARVELD3
334															619373	MBOAT4
335															4224	MEP1A
336															4225	MEP1B
337															8972	MGAM
338															8190	MIA
339															4253	MIA2
340															100532736	MINOS1-NBL1
341															126353	MISP
342															4295	MLN
343															79083	MLPH
344															51085	MLXIPL
345															4311	MME
346															79258	MMEL1
347															3110	MNX1
348															80168	MOGAT2
349															346606	MOGAT3
350															341116	MS4A10
351															54860	MS4A12
352															728588	MS4A18
353															83661	MS4A8
354															4490	MT1B
355															4496	MT1H
356															645745	MT1HL1
357															100463486	MTRNR2L8
358															4547	MTTP
359															4582	MUC1
360															10071	MUC12
361															56667	MUC13
362															140453	MUC17
363															4584	MUC3A
364															4585	MUC4
365															4586	MUC5AC
366															4588	MUC6
367															135656	MUCL3
368															4602	MYB
369															26579	MYEOV
370															4640	MYO1A
371															4648	MYO7B
372															745	MYRF
373															196446	MYRFL
374															10004	NAALADL1
375															162417	NAGS
376															10	NAT2
377															148545	NBPF4
378															129807	NEU4
379															4760	NEUROD1
380															50674	NEUROG3
381															4821	NKX2-2
382															84504	NKX6-2
383															157848	NKX6-3
384															171389	NLRP6
385															56923	NMUR2
386															4843	NOS2
387															27035	NOX1
388															124056	NOXO1
389															4861	NPAS1
390															29881	NPC1L1
391															387129	NPSR1
392															283869	NPW
393															5540	NPY4R
394															1728	NQO1
395															8431	NR0B2
396															9971	NR1H4
397															8856	NR1I2
398															441478	NRARP
399															4922	NTS
400															120400	NXPE1
401															120406	NXPE2
402															54827	NXPE4
403															4942	OAT
404															10562	OLFM4
405															4975	OMP
406															9480	ONECUT2
407															390874	ONECUT3
408															5009	OTC
409															92736	OTOP2
410															58495	OVOL2
411															5030	P2RY4
412															11240	PADI2
413															5078	PAX4
414															5080	PAX6
415															5106	PCK2
416															5145	PDE6A
417															204474	PDILT
418															3651	PDX1
419															79849	PDZD3
420															79955	PDZD7
421															643834	PGA3
422															643847	PGA4
423															5222	PGA5
424															5225	PGC
425															644844	PHGR1
426															5284	PIGR
427															84992	PIGY
428															80235	PIGZ
429															5288	PIK3C2G
430															5570	PKIB
431															8399	PLA2G10
432															84647	PLA2G12B
433															5320	PLA2G2A
434															151056	PLB1
435															5331	PLCB3
436															55200	PLEKHG6
437															79949	PLEKHS1
438															5357	PLS1
439															54866	PPP1R14D
440															84152	PPP1R1B
441															84366	PRAC1
442															360205	PRAC2
443															118471	PRAP1
444															63976	PRDM16
445															153768	PRELID2
446															5593	PRKG2
447															5625	PRODH
448															5625	PRODH
449															100533178	PRORY
450															222171	PRR15
451															79170	PRR15L
452															768239	PSAPL1
453															8000	PSCA
454															11251	PTGDR2
455															5794	PTPRH
456															5697	PYY
457															5874	RAB27B
458															158158	RASEF
459															166824	RASSF6
460															5948	RBP2
461															92840	REEP6
462															5967	REG1A
463															5968	REG1B
464															5068	REG3A
465															83998	REG4
466															387849	REP15
467															84666	RETNLB
468															222546	RFX6
469															54546	RNF186
470															401934	RNF223
471															339403	RXFP4
472															795	S100G
473															6286	S100P
474															23314	SATB2
475															10590	SCGN
476															85477	SCIN
477															6343	SCT
478															6344	SCTR
479															27111	SDCBP2
480															195814	SDR16C5
481															89866	SEC16B
482															6398	SECTM1
483															6425	SFRP5
484															284948	SH2D6
485															646892	SH2D7
486															79729	SH3D21
487															6469	SHH
488															100132916	SHISAL2B
489															6476	SI
490															6555	SLC10A2
491															9058	SLC13A2
492															6564	SLC15A1
493															10050	SLC17A4
494															246213	SLC17A8
495															6505	SLC1A1
496															5002	SLC22A18
497															5003	SLC22A18AS
498															9963	SLC23A1
499															151295	SLC23A3
500															284723	SLC25A34
501															1836	SLC26A2
502															1811	SLC26A3
503															115019	SLC26A9
504															9154	SLC28A1
505															9153	SLC28A2
506															6518	SLC2A5
507															155184	SLC2A7
508															142680	SLC34A3
509															340146	SLC35D3
510															159371	SLC35G1
511															55630	SLC39A4
512															283375	SLC39A5
513															6519	SLC3A1
514															200931	SLC51A
515															123264	SLC51B
516															55065	SLC52A1
517															6523	SLC5A1
518															115584	SLC5A11
519															159963	SLC5A12
520															6527	SLC5A4
521															6528	SLC5A5
522															200010	SLC5A9
523															340024	SLC6A19
524															54716	SLC6A20
525															6532	SLC6A4
526															11136	SLC7A9
527															6549	SLC9A2
528															6550	SLC9A3
529															389015	SLC9A4
530															100526830	SLX1A-SULT1A3
531															440335	SMIM22
532															284422	SMIM24
533															100130933	SMIM6
534															100507203	SMLR1
535															55512	SMPD3
536															8435	SOAT2
537															25928	SOSTDC1
538															134548	SOWAHA
539															11166	SOX21
540															27290	SPINK4
541															404203	SPINK6
542															165679	SPTSSB
543															6725	SRMS
544															6750	SST
545															6751	SSTR1
546															51066	SSUH2
547															9705	ST18
548															55808	ST6GALNAC1
549															6799	SULT1A2
550															27284	SULT1B1
551															6819	SULT1C2
552															442038	SULT1C3
553															6783	SULT1E1
554															94122	SYTL5
555															134864	TAAR1
556															347853	TBX10
557															6947	TCN1
558															7031	TFF1
559															7032	TFF2
560															7033	TFF3
561															79853	TM4SF20
562															7104	TM4SF4
563															9032	TM4SF5
564															53345	TM6SF2
565															79838	TMC5
566															135932	TMEM139
567															284417	TMEM150B
568															134285	TMEM171
569															256130	TMEM196
570															255349	TMEM211
571															730130	TMEM229A
572															653567	TMEM236
573															388564	TMEM238
574															169693	TMEM252
575															643382	TMEM253
576															120224	TMEM45B
577															113452	TMEM54
578															388595	TMEM82
579															162461	TMEM92
580															388364	TMIGD1
581															5651	TMPRSS15
582															64699	TMPRSS3
583															9087	TMSB4Y
584															8792	TNFRSF11A
585															7166	TPH1
586															25823	TPSG1
587															129293	TRABD2A
588															11181	TREH
589															89870	TRIM15
590															11074	TRIM31
591															135644	TRIM40
592															135892	TRIM50
593															375593	TRIM73
594															378108	TRIM74
595															388610	TRNP1
596															29850	TRPM5
597															140803	TRPM6
598															162514	TRPV3
599															10103	TSPAN1
600															7103	TSPAN8
601															79861	TUBAL3
602															114131	UCN3
603															54658	UGT1A1
604															54575	UGT1A10
605															54579	UGT1A5
606															54576	UGT1A8
607															79799	UGT2A3
608															7367	UGT2B17
609															222643	UNC5CL
610															137970	UNC5D
611															54346	UNC93A
612															7348	UPK1B
613															646625	URAD
614															10083	USH1C
615															7404	UTY
616															7421	VDR
617															7429	VIL1
618															50853	VILL
619															7432	VIP
620															8876	VNN1
621															340547	VSIG1
622															23584	VSIG2
623															340706	VWA2
624															7498	XDH
625															389668	XKR9
626															7512	XPNPEP2
627															161882	ZFPM1
628															653808	ZG16
629															118738	ZNF488
